# Supplementary material for: Detection and Genomic Characterization of Canine Circovirus in Iran
Source: Animals (Basel). 2022 Feb 17;12(4):507. doi: 10.3390/ani12040507 (PMC8868521; doi:10.3390/ani12040507)
Supplement: Supplementary file 1 [file animals-12-00507-s001.zip]

Archive with 1 entries (1 files):
- animals-1519987-supplementary.pdf
